# Supplementary material for: Genome-Wide Analysis of WRKY Gene Family and the Dynamic Responses of Key WRKY Genes Involved in Ostrinia furnacalis Attack in Zea mays
Source: Int J Mol Sci. 2021 Dec 2;22(23):13045. doi: 10.3390/ijms222313045 (PMC8657575; doi:10.3390/ijms222313045)
Supplement: Supplementary file 1 [file ijms-22-13045-s001.zip]

Archive with 11 entries (10 files):
- ijms-1475052-supplementary/
- ijms-1475052-supplementary/Supplementary Figures.pdf
- ijms-1475052-supplementary/Supplementary Table S1.xlsx
- ijms-1475052-supplementary/Supplementary Table S2.xlsx
- ijms-1475052-supplementary/Supplementary Table S3.xlsx
- ijms-1475052-supplementary/Supplementary Table S4.xlsx
- ijms-1475052-supplementary/Supplementary Table S5.xlsx
- ijms-1475052-supplementary/Supplementary Table S6.xlsx
- ijms-1475052-supplementary/Supplementary Table S7.xlsx
- ijms-1475052-supplementary/Supplementary Table S8.xlsx
- ijms-1475052-supplementary/Supplementary Table S9.xlsx
