# Supplementary material for: Genome-Wide Analysis of WRKY Gene Family and the Dynamic Responses of Key WRKY Genes Involved in Ostrinia furnacalis Attack in Zea mays
Source: Int J Mol Sci. 2021 Dec 2;22(23):13045. doi: 10.3390/ijms222313045 (PMC8657575; doi:10.3390/ijms222313045)
Supplement: Supplementary file 1 [file ijms-22-13045-s001.zip › ijms-1475052-supplementary/Supplementary Table S1.xlsx]

## Sheet: Sheet1
Table S1. Information of ZmWRKY genes
Gene name	Gene id_v4	Gene id identified by Hu et al. [21]	Gene id identified by Zhang et al. [20]	AA	MW (KD)	pI	Conserved heptapeptide	Zinc-finger type	Group
ZmWRKY1	Zm00001d028962	Zm00001d028962	GRMZM2G030272	214	23.276	8.91	WRKYGEK	C2HC	GroupIII
ZmWRKY2	Zm00001d029564	Zm00001d029564	GRMZM2G425430	377	40.097	7.04	WRKYGQK	C2H2	GroupII-c
ZmWRKY3	Zm00001d030139	Zm00001d030139	GRMZM2G383594	440	47.187	6.66	WRKYGQK	C2H2	GroupII-e
ZmWRKY4	Zm00001d030969	Zm00001d030969	GRMZM2G130374	374	39.51	10.62	WRKYGQK	C2H2	GroupII-d
ZmWRKY5	Zm00001d032265	Zm00001d032265	GRMZM2G324999	333	35.117	6.89	WRKYGQK	C2HC	GroupIII
ZmWRKY6	Zm00001d033291	Zm00001d033291	GRMZM2G070211	354	38.044	10.31	WRKYGQK	C2H2	GroupII-d
ZmWRKY7	Zm00001d033471	Zm00001d033471	GRMZM2G149219	99	11.219	10.06	WKKYGQK	C2H2	GroupII-c
ZmWRKY8	Zm00001d033965	Zm00001d033965	GRMZM2G018487	397	42.798	10.59	WRKYGQK	C2H2	GroupII-d
ZmWRKY9	Zm00001d034073	Zm00001d034073	GRMZM2G143204	331	34.512	6.4	WRKYGQK	C2H2	GroupII-c
ZmWRKY10	Zm00001d034084	Zm00001d034084	GRMZM2G008029	426	45.111	6.68	WRKYGQK/WRKYGQK	C2H2	GroupI
ZmWRKY11	Zm00001d034888	Zm00001d034888	GRMZM2G083717	380	40.888	7.15	WRKYGQK	C2H2	GroupII-e
ZmWRKY12	Zm00001d002405	Zm00001d002405	GRMZM2G071907	298	31.361	10.7	WRKYGQK	C2H2	GroupII-d
ZmWRKY13	Zm00001d002452	Zm00001d002452	GRMZM2G024898	505	53.053	5.08	WRKYGQK	C2H2	GroupII-e
ZmWRKY14	Zm00001d002794	Zm00001d002794	GRMZM2G123387	284	30.668	8.27	WRKYGQK	C2H2	GroupII-c
ZmWRKY15	Zm00001d003331	Zm00001d003331	GRMZM5G816457	703	74.817	6.8	WRKYGQK/WRKYGQK	C2H2	GroupI
ZmWRKY16	Zm00001d004086	Zm00001d004086	GRMZM2G102583	331	35.384	10.38	WRKYGQK	C2H2	GroupII-d
ZmWRKY17	Zm00001d005056	Zm00001d005056	GRMZM2G400559	301	32.596	6.08	WRKYGQK	C2HC	GroupIII
ZmWRKY18	Zm00001d005057	Zm00001d005057	GRMZM2G099593	350	37.606	6.43	WRKYGEK	C2HC	GroupIII
ZmWRKY19	Zm00001d005622	Zm00001d005622	GRMZM2G163418	331	34.782	6.56	WRKYGQK	C2HC	GroupIII
ZmWRKY20	Zm00001d005749	Zm00001d005749	GRMZM2G057011	351	37.649	8.94	WRKYGQK	C2H2	GroupII-a
ZmWRKY21	Zm00001d006001	Zm00001d006001	GRMZM2G052671	567	60.341	6.4	WRKYGQK	C2H2	GroupI
ZmWRKY22	Zm00001d006702	Zm00001d006702	GRMZM2G130854	610	65.678	6.91	WRKYGQK/WRKYGQK	C2H2	GroupI
ZmWRKY23	Zm00001d007329	Zm00001d007329	GRMZM2G106560	220	24.267	9.53	WRKYGQK	C2H2	GroupII-c
ZmWRKY24	Zm00001d039245	Zm00001d039245	GRMZM5G871347	541	56.667	7.36	WRKYGQK	C2H2	GroupII-b
ZmWRKY25	Zm00001d039531	Zm00001d039531	GRMZM2G475984	273	28.09	6.23	WRKYGKK	C2H2	GroupII-c
ZmWRKY26	Zm00001d039532	Zm00001d039532	GRMZM2G176489	547	56.207	6.91	WRKYGQK	C2H2	GroupII-b
ZmWRKY27	Zm00001d039584	Zm00001d039584	GRMZM2G151444	293	31.183	9.83	WRKYGQK	C2H2	GroupII-c
ZmWRKY28	Zm00001d040554	Zm00001d040554	GRMZM2G327349	581	60.612	8.14	WRKYGQK	C2H2	GroupII-b
ZmWRKY29	Zm00001d041397	Zm00001d041397	GRMZM2G173680	367	39.341	10.67	WRKYGQK	C2H2	GroupII-d
ZmWRKY30	Zm00001d041740	Zm00001d041740	GRMZM2G076657	494	52.529	7.07	WRKYGQK/WRKYGQK	C2H2	GroupI
ZmWRKY31	Zm00001d041958	Zm00001d041958	AC165171.2_FG002	337	36.825	5.52	WRKYGQK	C2HQ	GroupII-c
ZmWRKY32	Zm00001d043025	Zm00001d043025	GRMZM2G148087	555	59.202	6.76	WRKYGQK/WRKYGQK	C2H2	GroupI
ZmWRKY33	Zm00001d043060	Zm00001d043060	GRMZM2G059562	286	30.424	6.92	WRKYGQK	C2HC	GroupIII
ZmWRKY34	Zm00001d043062	Zm00001d043062	GRMZM2G158328	333	35.835	5.87	WRKYGQK	C2HC	GroupIII
ZmWRKY35	Zm00001d043063	Zm00001d043063	GRMZM2G065290	263	29.686	5.13	WRKYGQK	C2HC	GroupIII
ZmWRKY36	Zm00001d043066	Zm00001d043066	GRMZM2G382350	240	26.822	6.74	WRKYGQK	C2HC	GroupIII
ZmWRKY37	Zm00001d043474	Zm00001d043474	GRMZM2G141299	306	33.186	4.58	WRKYGQK	C2H2	GroupII-e
ZmWRKY38	Zm00001d043569	Zm00001d043569	GRMZM2G040298	287	29.672	5.2	WRKYGQK	C2H2	GroupII-e
ZmWRKY39	Zm00001d043663	Zm00001d043663	GRMZM2G101405	211	22.647	8.31	WRKYGKK	C2H2	GroupII-c
ZmWRKY40	Zm00001d043950	Zm00001d043950	GRMZM2G151763	381	40.181	7.28	WRKYGQK	C2H2	GroupII-c
ZmWRKY41	Zm00001d044010	Zm00001d044010	GRMZM2G408462	335	34.863	7.28	WRKYGQK	C2HC	GroupIII
ZmWRKY42	Zm00001d044162	Zm00001d044162	AC198725.4_FG009	352	38.331	7.31	WRKYGQK	C2H2	GroupII-c
ZmWRKY43	Zm00001d044171	Zm00001d044171	GRMZM2G105140	345	36.449	7.33	WRKYGQK	C2H2	GroupII-e
ZmWRKY44	Zm00001d044680	Zm00001d044680	#N/A	361	38.551	6.1	WRKYGQK	C2HC	GroupIII
ZmWRKY45	Zm00001d044682	Zm00001d044682	#N/A	254	28.314	6.34	WRKYRQK	C2HC	GroupIII
ZmWRKY46	Zm00001d049173	Zm00001d049173	GRMZM2G054125	229	24.73	9.98	WRKYGQK	C2H2	GroupII-c
ZmWRKY47	Zm00001d050023	Zm00001d050023	GRMZM2G549512	566	61.71	6.62	WRKYGQK/WRKYGQK	C2H2	GroupI
ZmWRKY48	Zm00001d050195	Zm00001d050195	GRMZM2G148561	306	31.913	10.2	WRKYGQK	C2H2	GroupII-d
ZmWRKY49	Zm00001d050247	Zm00001d050247	AC205562.3_FG002	320	34.317	6.36	WRKYGQK	C2HC	GroupIII
ZmWRKY50	Zm00001d051328	Zm00001d051328	GRMZM2G377217	235	25.643	8.02	WRKYGQK	C2H2	GroupII-c
ZmWRKY51	Zm00001d051550	Zm00001d051550	GRMZM2G138683	466	49.091	6.26	WRKYGQK	C2H2	GroupII-e
ZmWRKY52	Zm00001d052355	Zm00001d052355	GRMZM2G461648	374	39.913	5.95	WRKYGEK	C2HC	GroupIII
ZmWRKY53	Zm00001d052357	Zm00001d052357	GRMZM2G063216	228	25.241	9.44	WRKYGEK	C2HC	GroupIII
ZmWRKY54	Zm00001d052358	Zm00001d052358	GRMZM2G451035	305	33.982	7.04	WRKYGQK	C2HC	GroupIII
ZmWRKY55	Zm00001d052847	Zm00001d052847	GRMZM2G027972	729	78.735	7.34	WRKYGQK/WRKYGQK	C2H2	GroupI
ZmWRKY56	Zm00001d053369	Zm00001d053369	GRMZM2G038158	369	39.343	5.04	WRKYGQK	C2H2	GroupII-e
ZmWRKY57	Zm00001d053746	#N/A	-	321	34.541	8.79	WRKYGQK	C2H2	GroupII-a
ZmWRKY58	Zm00001d013307	Zm00001d013307	GRMZM2G147880	395	42.31	10.53	WRKYGQK	C2H2	GroupII-d
ZmWRKY59	Zm00001d013630	Zm00001d013630	GRMZM2G161411	140	15.123	6.11	WKKYGQK	C2H2	GroupII-c
ZmWRKY60	Zm00001d013709	Zm00001d013709	GRMZM5G880069	369	39.394	10.38	WRKYGQK	C2H2	GroupII-d
ZmWRKY61	Zm00001d015515	Zm00001d015515	GRMZM2G120320	347	37.644	8.4	WRKYGQK	C2H2	GroupII-a
ZmWRKY62	Zm00001d016052	Zm00001d016052	GRMZM2G048450	383	40.763	5.47	WRKYGQK	C2H2	GroupII-e
ZmWRKY63	Zm00001d016457	Zm00001d016457	GRMZM2G073272	325	34.405	9.15	WRKYGQK	C2H2	GroupII-d
ZmWRKY64	Zm00001d017444	#N/A	#N/A	231	25.707	8.3	WRKYGQK	C2H2	GroupII-c
ZmWRKY65	Zm00001d017712	Zm00001d017712	GRMZM5G823157	484	50.805	6.1	WRKYGQK	C2H2	GroupII-e
ZmWRKY66	Zm00001d018203	#N/A	#N/A	579	61.493	5.11	WRKYGQK	C2H2	GroupII-b
ZmWRKY67	Zm00001d035323	Zm00001d035323	GRMZM2G143765	496	52.619	7.93	WRKYGQK/WRKYGQK	C2H2	GroupI
ZmWRKY68	Zm00001d036244	#N/A	-	366	39.429	7.81	WRKYGQK	C2HC	GroupIII
ZmWRKY69	Zm00001d036726	Zm00001d036726	AC209050.3_FG003	344	36.579	9.69	WRKYGQK	C2H2	GroupII-a
ZmWRKY70	Zm00001d037054	Zm00001d037054	GRMZM2G156529	251	27.009	9.01	WRKYGQK	C2H2	GroupII-e
ZmWRKY71	Zm00001d037607	Zm00001d037607	GRMZM2G163054	195	21.165	8.07	WRKYGKK	C2H2	GroupII-c
ZmWRKY72	Zm00001d037854	Zm00001d037854	GRMZM2G127064	409	43.353	7.5	WRKYGQK	C2HC	GroupIII
ZmWRKY73	Zm00001d038023	Zm00001d038023	GRMZM2G012724	489	51.503	8.09	WRKYGQK/WRKYGQK	C2H2	GroupI
ZmWRKY74	Zm00001d038451	Zm00001d038451	GRMZM2G169966	557	59.819	5.94	WRKYGQK/WRKYGQK	C2H2	GroupI
ZmWRKY75	Zm00001d038761	Zm00001d038761	GRMZM2G401521	218	23.442	9.28	WRKYGQK	C2H2	GroupII-c
ZmWRKY76	Zm00001d038843	Zm00001d038843	GRMZM5G863420	221	22.963	7.21	WRKYGKK	C2H2	GroupII-c
ZmWRKY77	Zm00001d039032	Zm00001d039032	GRMZM2G453571	408	42.836	7.01	WRKYGQK	C2H2	GroupII-c
ZmWRKY78	Zm00001d039044	Zm00001d039044	GRMZM2G366795	628	66.902	7.43	WRKYGQK	C2H2	GroupII-b
ZmWRKY79	Zm00001d018656	Zm00001d018656	GRMZM2G018721	332	34.765	6.9	WRKYGQK	C2H2	GroupII-c
ZmWRKY80	Zm00001d020136	Zm00001d020136	GRMZM2G139815	302	32.356	5.79	WRKYGQK	C2HC	GroupIII
ZmWRKY81	Zm00001d020137	Zm00001d020137	GRMZM2G025895	324	34.355	6.79	WRKYGQK	C2HC	GroupIII
ZmWRKY82	Zm00001d020492	Zm00001d020492	GRMZM2G125653	302	32.496	7.65	WRKYGQK	C2H2	GroupII-a
ZmWRKY83	Zm00001d020495	Zm00001d020495	GRMZM2G169149	266	28.959	7.02	WRKYGQK	C2H2	GroupII-a
ZmWRKY84	Zm00001d020881	Zm00001d020881	GRMZM2G151407	432	46.234	6.46	WRKYGQK	C2H2	GroupI
ZmWRKY85	Zm00001d021581	#N/A	#N/A	117	12.225	4.9	/	C2HC	GroupIII
ZmWRKY86	Zm00001d021947	Zm00001d021947	GRMZM2G398506	520	56.724	6.74	WRKYGQK/WRKYGQK	C2H2	GroupI
ZmWRKY87	Zm00001d022437	Zm00001d022437	GRMZM2G381378	338	34.667	8.48	WRKYGQK	C2HC	GroupIII
ZmWRKY88	Zm00001d008190	Zm00001d008190	#N/A	507	53.194	9.18	WRKYGQK	C2H2	GroupII-b
ZmWRKY89	Zm00001d008578	Zm00001d008578	GRMZM2G006497	341	36.59	7.36	WRKYGQK	C2H2	GroupII-e
ZmWRKY90	Zm00001d008793	Zm00001d008793	GRMZM2G516301	229	24.139	7.84	WRKYGKK	C2H2	GroupII-c
ZmWRKY91	Zm00001d008794	Zm00001d008794	GRMZM2G083350	540	55.472	7.48	WRKYGQK	C2H2	GroupII-b
ZmWRKY92	Zm00001d009595	Zm00001d009595	GRMZM2G448605	610	64.642	6.63	WRKYGQK	C2H2	GroupII-b
ZmWRKY93	Zm00001d009619	Zm00001d009619	GRMZM2G063880	257	27.683	6.66	WRKYGQK	C2HC	GroupIII
ZmWRKY94	Zm00001d009698	Zm00001d009698	GRMZM2G414315	347	37.267	8.15	WRKYGQK	C2H2	GroupII-e
ZmWRKY95	Zm00001d009939	Zm00001d009939	GRMZM2G057116	205	22.045	7.04	WRKYGKK	C2H2	GroupII-c
ZmWRKY96	Zm00001d010399	Zm00001d010399	GRMZM2G449681	498	52.523	7.67	WRKYGQK/WRKYGQK	C2H2	GroupI
ZmWRKY97	Zm00001d010616	Zm00001d010616	GRMZM2G034421	228	25.361	7.66	WRKYGEK	C2HC	GroupIII
ZmWRKY98	Zm00001d010617	Zm00001d010617	GRMZM2G432583	317	34.474	4.55	WRKYGQK	C2HC	GroupIII
ZmWRKY99	Zm00001d010805	Zm00001d010805	GRMZM2G015433	229	24.295	8.49	WRKYGQK	C2H2	GroupII-c
ZmWRKY100	Zm00001d011133	Zm00001d011133	GRMZM2G137802	196	20.553	8.98	WRKYGKK	C2H2	GroupII-c
ZmWRKY101	Zm00001d011237	Zm00001d011237	GRMZM2G304573	298	30.992	9.5	WRKYGQK	C2H2	GroupII-b
ZmWRKY102	Zm00001d011403	Zm00001d011403	GRMZM2G149683	349	37.362	8.15	WRKYGQK	C2H2	GroupII-e
ZmWRKY103	Zm00001d011413	Zm00001d011413	GRMZM2G145554	359	39.228	6.8	WRKYGQK	C2H2	GroupII-c
ZmWRKY104	Zm00001d011496	Zm00001d011496	GRMZM2G411766	323	34.08	6.49	WRKYGQK	C2HC	GroupIII
ZmWRKY105	Zm00001d011527	Zm00001d011527	GRMZM5G812272	414	43.414	6.55	WRKYGQK	C2H2	GroupII-c
ZmWRKY106	Zm00001d012413	#N/A	GRMZM2G045560	190	20.35	5.25	WRKYGQK	/	GroupII-c
ZmWRKY107	Zm00001d012482	Zm00001d012482	GRMZM2G036703	593	62.786	6.83	WRKYGQK/WRKYGQK	C2H2	GroupI
ZmWRKY108	Zm00001d012505	Zm00001d012505	#N/A	264	27.604	6.08	/	C2HC	GroupIII
ZmWRKY109	Zm00001d012507	Zm00001d012507	GRMZM2G029282	352	37.821	5.87	WRKYGQK	C2HC	GroupIII
ZmWRKY110	Zm00001d012508	Zm00001d012508	GRMZM2G029292	237	26.4	4.85	/	C2HC	GroupIII
ZmWRKY111	Zm00001d012746	Zm00001d012746	GRMZM2G013391	277	30.023	4.6	WRKYGQK	C2H2	GroupII-e
ZmWRKY112	Zm00001d012789	Zm00001d012789	GRMZM2G111354	227	25.163	8.33	WRKYGQK	C2H2	GroupII-c
ZmWRKY113	Zm00001d045283	Zm00001d045283	GRMZM2G003551	396	42.366	6.06	WRKYGQK	C2HC	GroupIII
ZmWRKY114	Zm00001d045375	Zm00001d045375	#N/A	250	27.698	6.53	WRKYGQK	C2HF	GroupII-b
ZmWRKY115	Zm00001d046805	Zm00001d046805	GRMZM2G111711	351	37.96	9.98	WRKYGQK	C2H2	GroupII-a
ZmWRKY116	Zm00001d047309	Zm00001d047309	GRMZM2G171428	497	52.59	7.24	WRKYGQK/WRKYGQK	C2H2	GroupI
ZmWRKY117	Zm00001d047523	#N/A	-	325	34.049	6.62	WRKYGQK	C2HC	GroupIII
ZmWRKY118	Zm00001d047574	Zm00001d047574	GRMZM2G060918	258	28.157	10.15	WRKYGEK	C2HC	GroupIII
ZmWRKY119	Zm00001d023332	Zm00001d023332	GRMZM2G005207	324	34.392	6.38	WRKYGQK	C2HC	GroupIII
ZmWRKY120	Zm00001d023336	Zm00001d023336	GRMZM2G441031	286	32.343	6.9	WRKYGQK	C2HC	GroupIII
ZmWRKY121	Zm00001d023615	Zm00001d023615	GRMZM2G004060	381	40.294	5.83	WRKYGQK	C2HC	GroupIII
ZmWRKY122	Zm00001d023616	#N/A	GRMZM2G004060	381	40.294	5.83	WRKYGQK	C2HC	GroupIII
ZmWRKY123	Zm00001d024323	Zm00001d024323	GRMZM2G020254	221	24.678	8.71	WRKYGQK	C2H2	GroupII-c
ZmWRKY124	Zm00001d024376	Zm00001d024376	GRMZM2G090594	311	31.889	9.89	WRKYGQK	C2H2	GroupII-d
ZmWRKY125	Zm00001d024768	#N/A	#N/A	547	55.917	6.55	WRKYGQK	C2H2	GroupII-b
ZmWRKY126	Zm00001d025669	Zm00001d025669	GRMZM2G031963	663	70.628	7.1	WRKYGQK/WRKYGQK	C2H2	GroupI
ZmWRKY127	Zm00001d026218	Zm00001d026218	AC208110.2_FG001	437	45.882	4.69	/	C2H2	GroupII-e
ZmWRKY128	Zm00001d026252	Zm00001d026252	GRMZM2G091331	316	32.899	10.78	WRKYGQK	C2H2	GroupII-d
#N/A stand for not found in our result , - stand for no corresponding gene models in maize v3 genome
