# Supplementary material for: Genome-Wide Analysis of WRKY Gene Family and the Dynamic Responses of Key WRKY Genes Involved in Ostrinia furnacalis Attack in Zea mays
Source: Int J Mol Sci. 2021 Dec 2;22(23):13045. doi: 10.3390/ijms222313045 (PMC8657575; doi:10.3390/ijms222313045)
Supplement: Supplementary file 1 [file ijms-22-13045-s001.zip › ijms-1475052-supplementary/Supplementary Table S3.xlsx]

## Sheet: Sheet1
Table S3. Conserved motifs of ZmWRKY proteins
Motif	Conservative Motifs	E-value	width	sites
Motif 1	YRWRKYGQKVIKGSPYPRSYY	7.4e-2233	21	139
Motif 2	DPSVVIVTYEGEHNH	4.5e-918	15	134
Motif 3	GCPVKKQVZRS	1.2e-738	11	141
Motif 4	PRFAFQTRSEVDILDDG	5.3e-327	17	36
Motif 5	RKLRVKRSIKVPAISNKVADIPPDE	4.4e-127	25	10
Motif 6	EALEAELRRVKEENRRLEEML	6.6e-109	21	32
Motif 7	ALTETMAAAJASDPNFTAALAAAJSSVI	2e-98	28	15
Motif 8	FTIPPGLSPATLLDSPVLLSS	7.7e-73	21	15
Motif 9	PWPTQRNALAGTTRNKPSSSS	1.3e-78	21	13
Motif 10	VEEATDEAVEKFRRVJALLSR	5.4e-82	21	17
