# Supplementary material for: Genome-Wide Analysis of WRKY Gene Family and the Dynamic Responses of Key WRKY Genes Involved in Ostrinia furnacalis Attack in Zea mays
Source: Int J Mol Sci. 2021 Dec 2;22(23):13045. doi: 10.3390/ijms222313045 (PMC8657575; doi:10.3390/ijms222313045)
Supplement: Supplementary file 1 [file ijms-22-13045-s001.zip › ijms-1475052-supplementary/Supplementary Table S4.xlsx]

## Sheet: Sheet1
Table S4. Collinear WRKY gene pairs in maize
Gene id	Gene name	Chr	Group	Gene id	Gene name	Chr	Group
Zm00001d032265_T001	ZmWRKY5	1	GroupIII	Zm00001d005622_T001	ZmWRKY19	2	GroupIII
Zm00001d023332_T001	ZmWRKY119	10	GroupIII	Zm00001d044680_T001	ZmWRKY44	3	GroupIII
Zm00001d032265_T001	ZmWRKY5	1	GroupIII	Zm00001d050247_T001	ZmWRKY49	4	GroupIII
Zm00001d023332_T001	ZmWRKY119	10	GroupIII	Zm00001d052358_T001	ZmWRKY54	4	GroupIII
Zm00001d005622_T001	ZmWRKY19	2	GroupIII	Zm00001d050247_T001	ZmWRKY49	4	GroupIII
Zm00001d005057_T001	ZmWRKY18	2	GroupIII	Zm00001d052355_T001	ZmWRKY52	4	GroupIII
Zm00001d044682_T001	ZmWRKY45	3	GroupIII	Zm00001d052358_T001	ZmWRKY54	4	GroupIII
Zm00001d032265_T001	ZmWRKY5	1	GroupIII	Zm00001d020136_T001	ZmWRKY80	7	GroupIII
Zm00001d005622_T001	ZmWRKY19	2	GroupIII	Zm00001d020136_T001	ZmWRKY80	7	GroupIII
Zm00001d043060_T001	ZmWRKY33	3	GroupIII	Zm00001d012505_T001	ZmWRKY108	8	GroupIII
Zm00001d043063_T001	ZmWRKY35	3	GroupIII	Zm00001d012507_T001	ZmWRKY109	8	GroupIII
Zm00001d044010_T001	ZmWRKY41	3	GroupIII	Zm00001d009619_T001	ZmWRKY93	8	GroupIII
Zm00001d043062_T001	ZmWRKY34	3	GroupIII	Zm00001d010616_T001	ZmWRKY97	8	GroupIII
Zm00001d044010_T001	ZmWRKY41	3	GroupIII	Zm00001d011496_T001	ZmWRKY104	8	GroupIII
Zm00001d009619_T001	ZmWRKY93	8	GroupIII	Zm00001d011496_T001	ZmWRKY104	8	GroupIII
Zm00001d028962_T001	ZmWRKY1	1	GroupIII	Zm00001d047574_T002	ZmWRKY118	9	GroupIII
Zm00001d036244_T001	ZmWRKY68	6	GroupIII	Zm00001d045283_T001	ZmWRKY113	9	GroupIII
Zm00001d022437_T001	ZmWRKY87	7	GroupIII	Zm00001d047523_T001	ZmWRKY117	9	GroupIII
Zm00001d026218_T001	ZmWRKY127	10	GroupII-e	Zm00001d002452_T001	ZmWRKY13	2	GroupII-e
Zm00001d026218_T001	ZmWRKY127	10	GroupII-e	Zm00001d017712_T001	ZmWRKY65	5	GroupII-e
Zm00001d002452_T001	ZmWRKY13	2	GroupII-e	Zm00001d017712_T001	ZmWRKY65	5	GroupII-e
Zm00001d051550_T001	ZmWRKY51	4	GroupII-e	Zm00001d017712_T001	ZmWRKY65	5	GroupII-e
Zm00001d016052_T001	ZmWRKY62	5	GroupII-e	Zm00001d037054_T001	ZmWRKY70	6	GroupII-e
Zm00001d044171_T001	ZmWRKY43	3	GroupII-e	Zm00001d009698_T001	ZmWRKY94	8	GroupII-e
Zm00001d044171_T001	ZmWRKY43	3	GroupII-e	Zm00001d011403_T001	ZmWRKY102	8	GroupII-e
Zm00001d043474_T001	ZmWRKY37	3	GroupII-e	Zm00001d012746_T001	ZmWRKY111	8	GroupII-e
Zm00001d043569_T001	ZmWRKY38	3	GroupII-e	Zm00001d012746_T001	ZmWRKY111	8	GroupII-e
Zm00001d009698_T001	ZmWRKY94	8	GroupII-e	Zm00001d011403_T001	ZmWRKY102	8	GroupII-e
Zm00001d024376_T001	ZmWRKY124	10	GroupII-d	Zm00001d002405_T001	ZmWRKY12	2	GroupII-d
Zm00001d026252_T001	ZmWRKY128	10	GroupII-d	Zm00001d002405_T001	ZmWRKY12	2	GroupII-d
Zm00001d030969_T001	ZmWRKY4	1	GroupII-d	Zm00001d041397_T001	ZmWRKY29	3	GroupII-d
Zm00001d033291_T004	ZmWRKY6	1	GroupII-d	Zm00001d041397_T001	ZmWRKY29	3	GroupII-d
Zm00001d024376_T001	ZmWRKY124	10	GroupII-d	Zm00001d050195_T001	ZmWRKY48	4	GroupII-d
Zm00001d033291_T004	ZmWRKY6	1	GroupII-d	Zm00001d013709_T003	ZmWRKY60	5	GroupII-d
Zm00001d033965_T001	ZmWRKY8	1	GroupII-d	Zm00001d013307_T003	ZmWRKY58	5	GroupII-d
Zm00001d024376_T001	ZmWRKY124	10	GroupII-d	Zm00001d026252_T001	ZmWRKY128	10	GroupII-d
Zm00001d033471_T001	ZmWRKY7	1	GroupII-c	Zm00001d013630_T001	ZmWRKY59	5	GroupII-c
Zm00001d051328_T002	ZmWRKY50	4	GroupII-c	Zm00001d017444_T001	ZmWRKY64	5	GroupII-c
Zm00001d043663_T001	ZmWRKY39	3	GroupII-c	Zm00001d038843_T001	ZmWRKY76	6	GroupII-c
Zm00001d043950_T001	ZmWRKY40	3	GroupII-c	Zm00001d039032_T001	ZmWRKY77	6	GroupII-c
Zm00001d039531_T001	ZmWRKY25	3	GroupII-c	Zm00001d008793_T001	ZmWRKY90	8	GroupII-c
Zm00001d043950_T001	ZmWRKY40	3	GroupII-c	Zm00001d011527_T001	ZmWRKY105	8	GroupII-c
Zm00001d044162_T001	ZmWRKY42	3	GroupII-c	Zm00001d011413_T001	ZmWRKY103	8	GroupII-c
Zm00001d038761_T001	ZmWRKY75	6	GroupII-c	Zm00001d010805_T001	ZmWRKY99	8	GroupII-c
Zm00001d039032_T001	ZmWRKY77	6	GroupII-c	Zm00001d011527_T001	ZmWRKY105	8	GroupII-c
Zm00001d038761_T001	ZmWRKY75	6	GroupII-c	Zm00001d012789_T001	ZmWRKY112	8	GroupII-c
Zm00001d038843_T001	ZmWRKY76	6	GroupII-c	Zm00001d011133_T001	ZmWRKY100	8	GroupII-c
Zm00001d010805_T001	ZmWRKY99	8	GroupII-c	Zm00001d012789_T001	ZmWRKY112	8	GroupII-c
Zm00001d024768_T001	ZmWRKY125	10	GroupII-b	Zm00001d040554_T001	ZmWRKY28	3	GroupII-b
Zm00001d024768_T001	ZmWRKY125	10	GroupII-b	Zm00001d008190_T001	ZmWRKY88	8	GroupII-b
Zm00001d039532_T001	ZmWRKY26	3	GroupII-b	Zm00001d008794_T001	ZmWRKY91	8	GroupII-b
Zm00001d040554_T001	ZmWRKY28	3	GroupII-b	Zm00001d008190_T001	ZmWRKY88	8	GroupII-b
Zm00001d039044_T001	ZmWRKY78	6	GroupII-b	Zm00001d009595_T001	ZmWRKY92	8	GroupII-b
Zm00001d053746_T001	ZmWRKY57	4	GroupII-a	Zm00001d015515_T001	ZmWRKY61	5	GroupII-a
Zm00001d053746_T001	ZmWRKY57	4	GroupII-a	Zm00001d036726_T001	ZmWRKY69	6	GroupII-a
Zm00001d015515_T001	ZmWRKY61	5	GroupII-a	Zm00001d036726_T001	ZmWRKY69	6	GroupII-a
Zm00001d005749_T001	ZmWRKY20	2	GroupII-a	Zm00001d020492_T001	ZmWRKY82	7	GroupII-a
Zm00001d015515_T001	ZmWRKY61	5	GroupII-a	Zm00001d046805_T001	ZmWRKY115	9	GroupII-a
Zm00001d036726_T001	ZmWRKY69	6	GroupII-a	Zm00001d046805_T001	ZmWRKY115	9	GroupII-a
Zm00001d025669_T001	ZmWRKY126	10	GroupI	Zm00001d003331_T001	ZmWRKY15	2	GroupI
Zm00001d006001_T001	ZmWRKY21	2	GroupI	Zm00001d052847_T001	ZmWRKY55	4	GroupI
Zm00001d043025_T001	ZmWRKY32	3	GroupI	Zm00001d038451_T001	ZmWRKY74	6	GroupI
Zm00001d041740_T001	ZmWRKY30	3	GroupI	Zm00001d035323_T001	ZmWRKY67	6	GroupI
Zm00001d006001_T001	ZmWRKY21	2	GroupI	Zm00001d020881_T001	ZmWRKY84	7	GroupI
Zm00001d006702_T001	ZmWRKY22	2	GroupI	Zm00001d021947_T001	ZmWRKY86	7	GroupI
Zm00001d052847_T001	ZmWRKY55	4	GroupI	Zm00001d020881_T001	ZmWRKY84	7	GroupI
Zm00001d043025_T001	ZmWRKY32	3	GroupI	Zm00001d012482_T001	ZmWRKY107	8	GroupI
Zm00001d038451_T001	ZmWRKY74	6	GroupI	Zm00001d012482_T001	ZmWRKY107	8	GroupI
Zm00001d029564_T001	ZmWRKY2	1	GroupI	Zm00001d047309_T001	ZmWRKY116	9	GroupI
