# Supplementary material for: Genome-Wide Analysis of WRKY Gene Family and the Dynamic Responses of Key WRKY Genes Involved in Ostrinia furnacalis Attack in Zea mays
Source: Int J Mol Sci. 2021 Dec 2;22(23):13045. doi: 10.3390/ijms222313045 (PMC8657575; doi:10.3390/ijms222313045)
Supplement: Supplementary file 1 [file ijms-22-13045-s001.zip › ijms-1475052-supplementary/Supplementary Table S5.xlsx]

## Sheet: Zmay.Atha
Table S5. Information of orthologous WRKY gene pairs between maize and Arabidopsis
Zmay.geneID	Chr	Genome location		Atha.geneID	Chr	Genome location
Zm00001d029564_T001	Chr1	76584638	76589606	AT2G03340.1	AtChr2	1014350	1017222
Zm00001d034084_T001	Chr1	283648741	283651017	AT2G23320.1	AtChr2	9924886	9926372
Zm00001d043025_T001	Chr3	186840855	186843842	AT1G29280.1	AtChr1	10236337	10237990
Zm00001d050023_T001	Chr4	60696494	60714980	AT2G24570.1	AtChr2	10437353	10439469
Zm00001d052847_T001	Chr4	202445149	202447772	AT5G56270.1	AtChr5	22779614	22783426
Zm00001d038451_T001	Chr6	157439807	157442871	AT1G69310.2	AtChr1	26054275	26058383
Zm00001d010399_T001	Chr8	112882140	112884372	AT2G30590.1	AtChr2	13033418	13035797
Zm00001d012482_T001	Chr8	175328253	175331243	AT2G30250.1	AtChr2	12903208	12905338
Zm00001d024323_T001	Chr10	64612739	64613831	AT4G30935.1	AtChr4	15051764	15054107
Zm00001d005749_T001	Chr2	186040975	186042528	AT5G64810.1	AtChr5	25908247	25909881
Zm00001d053746_T001	Chr4	240330758	240332367	AT2G30590.1	AtChr2	13033418	13035797
Zm00001d015515_T001	Chr5	95183890	95185688	AT5G07100.1	AtChr5	2204248	2205811
Zm00001d036726_T001	Chr6	99175591	99177057	AT2G24570.1	AtChr2	10437353	10439469
Zm00001d020492_T001	Chr7	118720426	118722244	AT1G18860.1	AtChr1	6508797	6511397
Zm00001d040554_T001	Chr3	49328805	49332591	AT4G01720.1	AtChr4	744804	748554
Zm00001d018203_T001	Chr5	216529933	216532619	AT1G29860.1	AtChr1	10454433	10455874
Zm00001d039044_T001	Chr6	169167038	169169532	AT2G21900.1	AtChr2	9333844	9336278
Zm00001d009595_T001	Chr8	72169414	72173597	AT4G18170.1	AtChr4	10061214	10062893
Zm00001d045375_T001	Chr9	20006174	20007083	AT1G62300.1	AtChr1	23016569	23019494
Zm00001d024768_T001	Chr10	87223395	87228172	AT1G69810.1	AtChr1	26276948	26279255
Zm00001d002794_T001	Chr2	22815199	22820094	AT2G44745.1	AtChr2	18447203	18449093
Zm00001d007329_T001	Chr2	228732533	228737268	AT1G69810.1	AtChr1	26276948	26279255
Zm00001d043663_T001	Chr3	206352165	206353102	AT2G37260.1	AtChr2	15644811	15647076
Zm00001d043950_T001	Chr3	214609031	214612175	AT4G23550.1	AtChr4	12291632	12293367
Zm00001d044162_T001	Chr3	220824499	220827409	AT2G46130.1	AtChr2	18957212	18957925
Zm00001d051328_T002	Chr4	154581238	154589610	AT2G44745.1	AtChr2	18447203	18449093
Zm00001d017444_T001	Chr5	196011766	196014768	AT2G44745.1	AtChr2	18447203	18449093
Zm00001d037607_T001	Chr6	131561417	131562772	AT5G07100.1	AtChr5	2204248	2205811
Zm00001d038761_T001	Chr6	163995859	163996782	AT1G64000.1	AtChr1	23747304	23749053
Zm00001d038843_T001	Chr6	165655159	165656827	AT4G04450.1	AtChr4	2218042	2221250
Zm00001d011413_T001	Chr8	149844919	149847262	AT2G30250.1	AtChr2	12903208	12905338
Zm00001d011527_T001	Chr8	153565171	153568905	AT1G64000.1	AtChr1	23747304	23749053
Zm00001d012789_T001	Chr8	181008342	181010034	AT4G23550.1	AtChr4	12291632	12293367
Zm00001d030969_T001	Chr1	169641684	169643906	AT2G23320.1	AtChr2	9924886	9926372
Zm00001d002405_T001	Chr2	12046655	12047909	AT1G62300.1	AtChr1	23016569	23019494
Zm00001d041397_T001	Chr3	116329475	116332429	AT1G69810.1	AtChr1	26276948	26279255
Zm00001d050195_T001	Chr4	72636377	72637297	AT5G07100.1	AtChr5	2204248	2205811
Zm00001d016457_T001	Chr5	162995367	162996627	AT2G37260.1	AtChr2	15644811	15647076
Zm00001d024376_T001	Chr10	67963922	67964857	AT4G31550.1	AtChr4	15289947	15291539
Zm00001d026252_T001	Chr10	142052895	142054459	AT1G62300.1	AtChr1	23016569	23019494
Zm00001d030139_T001	Chr1	108483337	108484748	AT1G18860.1	AtChr1	6508797	6511397
Zm00001d043474_T001	Chr3	201316331	201317960	AT2G30590.1	AtChr2	13033418	13035797
Zm00001d043569_T001	Chr3	204199572	204201279	AT1G66560.1	AtChr1	24833518	24834801
Zm00001d051550_T001	Chr4	162305826	162310127	AT2G37260.1	AtChr2	15644811	15647076
Zm00001d053369_T001	Chr4	227812359	227814181	AT2G46130.1	AtChr2	18957212	18957925
Zm00001d016052_T001	Chr5	141693514	141695426	AT4G01250.1	AtChr4	522530	524249
Zm00001d037054_T001	Chr6	110670329	110671228	AT1G62300.1	AtChr1	23016569	23019494
Zm00001d009698_T001	Chr8	76319744	76321343	AT1G18860.1	AtChr1	6508797	6511397
Zm00001d011403_T001	Chr8	149539154	149540733	AT4G23550.1	AtChr4	12291632	12293367
Zm00001d012746_T001	Chr8	179620170	179621660	AT4G23810.1	AtChr4	12392370	12393982
Zm00001d032265_T001	Chr1	219763429	219764430	AT5G07100.1	AtChr5	2204248	2205811
Zm00001d005056_T001	Chr2	156393219	156394669	AT5G01900.1	AtChr5	350925	352095
Zm00001d043060_T001	Chr3	187829245	187830523	AT2G40740.3	AtChr2	16997078	16999417
Zm00001d043063_T001	Chr3	187943172	187952706	AT2G40750.1	AtChr2	17000419	17002528
Zm00001d043066_T001	Chr3	188050986	188055909	AT2G30590.1	AtChr2	13033418	13035797
Zm00001d044010_T001	Chr3	216438639	216439909	AT4G23810.1	AtChr4	12392370	12393982
Zm00001d052355_T001	Chr4	188043994	188045262	AT1G66550.1	AtChr1	24828537	24829589
Zm00001d052357_T001	Chr4	188104225	188107989	AT5G01900.1	AtChr5	350925	352095
Zm00001d020136_T001	Chr7	95252065	95254096	AT4G23550.1	AtChr4	12291632	12293367
Zm00001d022437_T001	Chr7	177695470	177698120	AT2G40740.3	AtChr2	16997078	16999417
Zm00001d010616_T001	Chr8	121973116	121975989	AT2G40740.3	AtChr2	16997078	16999417
Zm00001d045283_T001	Chr9	17935946	17939379	AT2G24570.1	AtChr2	10437353	10439469
Zm00001d047523_T001	Chr9	133526989	133528220	AT1G13960.1	AtChr1	4776283	4779420
Zm00001d023332_T001	Chr10	3599571	3601619	AT5G01900.1	AtChr5	350925	352095

## Sheet: Zmay.Osat
Table S5. Information of orthologous WRKY gene pairs between maize and rice
Zmay.geneID	Chr	Genome location		Osat.geneID	Chr	Genome location
Zm00001d029564_T001	Chr1	76584638	76589606	Os07t0596900-00	7	24312094	24315383
Zm00001d034084_T001	Chr1	283648741	283651017	Os03t0758950-01	3	31395468	31398928
Zm00001d003331_T001	Chr2	40361661	40367040	Os04t0471700-00	4	23579872	23587188
Zm00001d006702_T001	Chr2	214685549	214691851	Os07t0583700-01	7	23654137	23659609
Zm00001d041740_T001	Chr3	135595517	135603519	Os12t0507300-00	12	19474766	19478135
Zm00001d043025_T001	Chr3	186840855	186843842	Os01t0826400-01	1	35347982	35350546
Zm00001d052847_T001	Chr4	202445149	202447772	Os08t0499300-01	8	24645932	24649832
Zm00001d035323_T001	Chr6	21265695	21270357	Os12t0507300-00	12	19474766	19478135
Zm00001d038023_T001	Chr6	145529821	145531626	Os01t0826400-01	1	35347982	35350546
Zm00001d038451_T001	Chr6	157439807	157442871	Os01t0826400-01	1	35347982	35350546
Zm00001d010399_T001	Chr8	112882140	112884372	Os05t0474800-01	5	23310508	23313449
Zm00001d012482_T001	Chr8	175328253	175331243	Os01t0826400-01	1	35347982	35350546
Zm00001d047309_T001	Chr9	126274526	126281014	Os07t0596900-00	7	24312094	24315383
Zm00001d005749_T001	Chr2	186040975	186042528	Os02t0181300-01	2	4542938	4544874
Zm00001d053746_T001	Chr4	240330758	240332367	Os02t0181300-01	2	4542938	4544874
Zm00001d015515_T001	Chr5	95183890	95185688	Os02t0181300-01	2	4542938	4544874
Zm00001d036726_T001	Chr6	99175591	99177057	Os02t0181300-01	2	4542938	4544874
Zm00001d020492_T001	Chr7	118720426	118722244	Os09t0417600-01	9	14976326	14977729
Zm00001d046805_T001	Chr9	106603130	106604806	Os06t0649000-01	6	26510006	26511606
Zm00001d039245_T001	Chr3	474649	476986	Os01t0246700-01	1	8084184	8086980
Zm00001d040554_T001	Chr3	49328805	49332591	Os01t0289600-00	1	10471169	10478800
Zm00001d018203_T001	Chr5	216529933	216532619	Os02t0770500-00	2	32488795	32491584
Zm00001d039044_T001	Chr6	169167038	169169532	Os05t0567200-00	5	28238562	28241041
Zm00001d008190_T001	Chr8	774348	784221	Os01t0289600-00	1	10471169	10478800
Zm00001d009595_T001	Chr8	72169414	72173597	Os01t0656400-00	1	26687377	26688416
Zm00001d011237_T001	Chr8	144154120	144155223	Os01t0586800-00	1	22824809	22826277
Zm00001d024768_T001	Chr10	87223395	87228172	Os01t0289600-00	1	10471169	10478800
Zm00001d033471_T001	Chr1	263620528	263621882	Os03t0657400-00	3	25651039	25651556
Zm00001d002794_T001	Chr2	22815199	22820094	Os01t0750100-03	1	31409175	31410645
Zm00001d007329_T001	Chr2	228732533	228737268	Os11t0490900-01	11	17352249	17355819
Zm00001d039531_T001	Chr3	7394664	7395768	Os01t0714800-01	1	29720923	29723065
Zm00001d039584_T001	Chr3	8455756	8463632	Os01t0182700-01	1	4347188	4356468
Zm00001d041958_T001	Chr3	145661117	145663100	Os01t0972800-01	1	42946775	42948670
Zm00001d043663_T001	Chr3	206352165	206353102	Os01t0714800-01	1	29720923	29723065
Zm00001d043950_T001	Chr3	214609031	214612175	Os01t0626400-01	1	25009514	25012233
Zm00001d044162_T001	Chr3	220824499	220827409	Os01t0626400-01	1	25009514	25012233
Zm00001d049173_T001	Chr4	19025176	19028095	Os11t0490900-01	11	17352249	17355819
Zm00001d051328_T002	Chr4	154581238	154589610	Os02t0652100-01	2	26280287	26283888
Zm00001d013630_T001	Chr5	15863794	15865837	Os03t0657400-00	3	25651039	25651556
Zm00001d017444_T001	Chr5	196011766	196014768	Os02t0652100-01	2	26280287	26283888
Zm00001d037607_T001	Chr6	131561417	131562772	Os05t0183100-01	5	4998309	4999626
Zm00001d038761_T001	Chr6	163995859	163996782	Os01t0734000-01	1	30604326	30608077
Zm00001d038843_T001	Chr6	165655159	165656827	Os01t0750100-03	1	31409175	31410645
Zm00001d039032_T001	Chr6	168945257	168948458	Os01t0750100-03	1	31409175	31410645
Zm00001d018656_T001	Chr7	2050308	2051829	Os03t0758950-01	3	31395468	31398928
Zm00001d008793_T001	Chr8	20528476	20529755	Os01t0182700-01	1	4347188	4356468
Zm00001d009939_T001	Chr8	90768544	90769854	Os05t0183100-01	5	4998309	4999626
Zm00001d010805_T001	Chr8	128361517	128362582	Os01t0730700-01	1	30480114	30481849
Zm00001d011413_T001	Chr8	149844919	149847262	Os01t0626400-01	1	25009514	25012233
Zm00001d011527_T001	Chr8	153565171	153568905	Os01t0665750-01	1	27198727	27199216
Zm00001d012413_T001	Chr8	174053520	174058410	Os01t0842801-00	1	36193840	36194611
Zm00001d012789_T001	Chr8	181008342	181010034	Os01t0734000-01	1	30604326	30608077
Zm00001d030969_T001	Chr1	169641684	169643906	Os01t0185900-01	1	4566304	4568589
Zm00001d033965_T001	Chr1	279763671	279766568	Os03t0741400-01	3	30422191	30425386
Zm00001d002405_T001	Chr2	12046655	12047909	Os04t0605100-01	4	30545175	30546517
Zm00001d041397_T001	Chr3	116329475	116332429	Os01t0185900-01	1	4566304	4568589
Zm00001d013307_T003	Chr5	8180183	8183770	Os03t0741400-01	3	30422191	30425386
Zm00001d016457_T001	Chr5	162995367	162996627	Os02t0462800-01	2	15521497	15522722
Zm00001d024376_T001	Chr10	67963922	67964857	Os04t0605100-01	4	30545175	30546517
Zm00001d026252_T001	Chr10	142052895	142054459	Os04t0605100-01	4	30545175	30546517
Zm00001d034888_T001	Chr1	304812196	304817687	Os03t0855100-01	3	36039164	36043821
Zm00001d002452_T001	Chr2	13068292	13071803	Os02t0698800-01	2	28726783	28730931
Zm00001d043474_T001	Chr3	201316331	201317960	Os01t0750100-03	1	31409175	31410645
Zm00001d043569_T001	Chr3	204199572	204201279	Os01t0185900-01	1	4566304	4568589
Zm00001d044171_T001	Chr3	221069092	221071008	Os01t0624700-01	1	24945282	24947217
Zm00001d016052_T001	Chr5	141693514	141695426	Os02t0265200-01	2	9446779	9448835
Zm00001d017712_T001	Chr5	204965594	204969901	Os01t0826400-01	1	35347982	35350546
Zm00001d037054_T001	Chr6	110670329	110671228	Os01t0734000-01	1	30604326	30608077
Zm00001d009698_T001	Chr8	76319744	76321343	Os01t0289600-00	1	10471169	10478800
Zm00001d011403_T001	Chr8	149539154	149540733	Os01t0624700-01	1	24945282	24947217
Zm00001d012746_T001	Chr8	179620170	179621660	Os01t0750100-03	1	31409175	31410645
Zm00001d026218_T001	Chr10	141366825	141369972	Os02t0698800-01	2	28726783	28730931
Zm00001d028962_T001	Chr1	53030837	53032126	Os03t0321700-01	3	11650891	11652144
Zm00001d032265_T001	Chr1	219763429	219764430	Os01t0972800-01	1	42946775	42948670
Zm00001d005056_T001	Chr2	156393219	156394669	Os01t0820400-01	1	34981468	34985447
Zm00001d005057_T001	Chr2	156441979	156443513	Os05t0478700-00	5	23536115	23539008
Zm00001d005622_T001	Chr2	180965628	180967221	Os09t0334500-01	9	10128837	10131086
Zm00001d043060_T001	Chr3	187829245	187830523	Os01t0821600-01	1	35062738	35064472
Zm00001d043062_T001	Chr3	187858083	187861043	Os01t0820400-01	1	34981468	34985447
Zm00001d044010_T001	Chr3	216438639	216439909	Os01t0656400-00	1	26687377	26688416
Zm00001d044680_T001	Chr3	234675094	234677643	Os11t0116900-01	11	759592	763326
Zm00001d052355_T001	Chr4	188043994	188045262	Os01t0820400-01	1	34981468	34985447
Zm00001d036244_T001	Chr6	79398326	79399773	Os06t0158100-00	6	2959754	2963006
Zm00001d037854_T001	Chr6	139821260	139824197	Os12t0116400-00	12	802534	806073
Zm00001d020136_T001	Chr7	95252065	95254096	Os01t0820400-01	1	34981468	34985447
Zm00001d022437_T001	Chr7	177695470	177698120	Os01t0820400-01	1	34981468	34985447
Zm00001d010616_T001	Chr8	121973116	121975989	Os11t0116900-01	11	759592	763326
Zm00001d010617_T001	Chr8	122038132	122039596	Os01t0821600-01	1	35062738	35064472
Zm00001d012505_T001	Chr8	175577410	175578506	Os01t0821600-01	1	35062738	35064472
Zm00001d012507_T001	Chr8	175594122	175596874	Os01t0820400-01	1	34981468	34985447
Zm00001d045283_T001	Chr9	17935946	17939379	Os06t0158100-00	6	2959754	2963006
Zm00001d047523_T001	Chr9	133526989	133528220	Os03t0335200-01	3	12394575	12396889
Zm00001d023332_T001	Chr10	3599571	3601619	Os01t0820400-01	1	34981468	34985447
Zm00001d023615_T001	Chr10	12201891	12203553	Os05t0321900-01	5	14948062	14953148
