# Supplementary material for: Genome-Wide Analysis of WRKY Gene Family and the Dynamic Responses of Key WRKY Genes Involved in Ostrinia furnacalis Attack in Zea mays
Source: Int J Mol Sci. 2021 Dec 2;22(23):13045. doi: 10.3390/ijms222313045 (PMC8657575; doi:10.3390/ijms222313045)
Supplement: Supplementary file 1 [file ijms-22-13045-s001.zip › ijms-1475052-supplementary/Supplementary Table S6.xlsx]

## Sheet: Sheet1
Table S6. The original data of expression profiles of ZmWRKY genes in maize response to Ostrinia furnacalis
gene	ACB_0_1	ACB_0_2	ACB_0_3	ACB_2_1	ACB_2_2	ACB_2_3	ACB_4_1	ACB_4_2	ACB_4_3	ACB_12_1	ACB_12_2	ACB_12_3	ACB_24_1	ACB_24_2	ACB_24_3
ZmWRKY2	17.918	15.844	16.414	13.874	15.077	12.358	13.375	13.642	14.4	14.263	14.191	13.585	20.73	21.303	25.981
ZmWRKY10	0	0	0	0	0	0	0	0	0	0	0	0	0	0	0
ZmWRKY15	0.086	0.095	0.046	0.49	0.14	0.43	1.102	4.29	1.314	2.076	2.29	1.776	0.709	0	0.436
ZmWRKY21	2.231	3.748	3.856	18.248	19.561	16.022	14.241	21.931	16.228	17.563	13.111	14.327	29.255	18.038	24.27
ZmWRKY22	5.784	6.66	6.547	9.861	7.969	8.241	7.703	8.258	8.456	9.91	10.375	9.48	9.929	9.074	8.757
ZmWRKY30	4.135	6.037	4.913	10.627	8.859	8.817	7.327	11.027	11.084	10.65	10.074	7.941	7.614	6.74	9.971
ZmWRKY32	2.533	3.553	12.572	5.366	10.413	8.435	5.191	5.699	3.182	4.761	3.211	4.624	8.762	7.735	4.475
ZmWRKY47	11.98	13.043	13.406	12.805	9.517	10.699	12.114	14.204	11.201	12.19	12.48	13.954	13.112	15.712	14.722
ZmWRKY55	5.96	5.467	4.938	0.415	1.662	0.971	1.585	0.385	0.43	0.768	0.702	0.975	1.8	2.974	2.547
ZmWRKY67	7.598	8.03	7.732	15.509	14.796	15.259	8.849	15.64	13.7	13.741	11.804	8.983	10.147	10.076	11.394
ZmWRKY73	18.896	53.915	148.588	35.33	78.491	48.125	25.328	25.045	20.922	35.951	23.888	35.91	40.694	34.187	22.837
ZmWRKY74	0	0.06	0.236	1.824	2.386	2.623	1.592	2.712	1.028	1.931	1.209	1.041	2.601	1.162	1.335
ZmWRKY84	4.398	4.175	4.544	1.822	2.086	1.043	2.111	0.941	1.597	1.457	1.605	1.189	2.329	2.774	2.248
ZmWRKY86	5.624	5.947	5.819	6.209	6.019	5.187	5.896	6.84	6.912	7.713	8.423	6.413	8.178	8.216	9.277
ZmWRKY96	41.907	110.624	253.413	55.242	91.168	74.76	47.659	50.434	45.521	66.865	45.912	67.905	84.133	60.806	41.798
ZmWRKY107	0.372	0.467	4.512	0.554	1.846	0.531	0.679	0.281	0.314	0.373	0.195	0.355	1.476	3.291	0.592
ZmWRKY116	11.629	11.591	13.732	9.641	9.934	8.606	9.154	8.12	8.631	8.102	7.69	7.222	9.875	11.52	10.682
ZmWRKY123	0.134	0.148	0.145	4.081	1.898	4.927	3.095	2.607	1.456	0.27	0.247	0.599	0.415	0.61	0.409
ZmWRKY126	0.032	0.071	0.104	0.031	0.07	0.036	0.027	0	0.032	0	0	0	0.033	0	0.033
ZmWRKY20	1.252	2.252	1.714	1.619	2.348	1.643	0.97	0.702	0.896	0.114	0	0.127	1.172	0.344	1.153
ZmWRKY57	2.147	37.396	112.929	6.937	7.769	9.092	5.287	4.485	6.887	6.227	2.843	10.986	11.784	6.848	3.301
ZmWRKY61	43.399	102.592	326.131	146.602	155.6	187.572	109.375	130.711	115.347	173.767	157.419	145.629	198.559	178.694	136.664
ZmWRKY69	1.66	11.245	99.619	50.185	88.378	61.41	27.899	19.664	12.614	39.154	7.861	26.402	17.174	13.651	4.762
ZmWRKY82	111.439	77.215	271.635	199.047	186.227	207.518	71.918	73.087	64.09	26.789	28.702	31.421	62.098	39.97	47.594
ZmWRKY83	17.38	13.211	23.42	5.305	7.107	7.004	5.479	2.203	2.46	0.12	0.655	1.194	0.735	0.36	1.447
ZmWRKY115	0.084	0.834	0.816	51.408	56.563	80.771	60.296	110.266	45.308	76.687	28.289	56.742	88.154	37.576	15.539
ZmWRKY24	9.294	11.147	23.22	18.867	28.561	23.758	16.848	17.419	11.208	11.761	9.54	10.137	17.512	10.086	14.647
ZmWRKY26	0.953	1.506	3.523	3.39	5.174	4.762	2.184	5.251	3.694	3.469	2.786	2.456	3.556	2.88	3.982
ZmWRKY28	6.181	7.084	7.145	1.702	1.804	3.32	3.002	1.991	1.766	2.335	2.681	1.925	2.462	5.422	4.307
ZmWRKY66	0	0.067	0	0	0.067	0	0.104	0	0	0.308	0.056	0.205	0.063	0	0
ZmWRKY78	0	0	0.066	0.175	0.134	0.068	0.105	0	0	0.062	0	0.069	0	0.093	0
ZmWRKY88	8.434	11.278	6.537	6.137	6.458	6.387	7.077	3.284	4.569	3.019	5.514	3.497	4.979	8.692	9.202
ZmWRKY91	1.083	2.908	2.522	4.049	2.285	5.341	3.845	7.156	4.203	7.487	5.183	4.691	5.571	4.271	5.847
ZmWRKY92	0	0	0	0	0	0	0	0	0	0.051	0.047	0	0.052	0.077	0
ZmWRKY101	0.701	0	0.126	0.997	0.888	1.686	2.291	1.545	1.955	1.76	1.071	1.432	0.481	0.353	0.473
ZmWRKY114	0	0	0.164	0.578	0.165	1.184	1.169	0.269	1.65	2.295	1.537	1.698	1.098	0.921	2.006
ZmWRKY125	2.201	3.059	1.671	3.561	1.687	3.522	2.925	4.051	4.333	2.795	3.324	4.184	2.865	2.25	4.196
ZmWRKY7	8.296	6.222	11.043	12.987	47.317	24.12	18.745	3.249	6.869	2.38	0.724	0.734	2.71	2.785	1.6
ZmWRKY9	1.713	0.979	4.419	1.364	1.487	1.597	1.109	1.63	1.281	0.619	0.691	1.298	1.622	1.863	1.249
ZmWRKY14	0.092	0.303	0.099	0	0.199	0.102	0.078	0.162	0.09	0	0.084	0.102	0	0.139	0
ZmWRKY23	0	0.131	0	1.128	2.324	1.98	1.014	3.039	2.224	3.223	2.18	3.313	4.161	3.054	1.686
ZmWRKY25	1.024	1.286	0.629	0.416	0.476	0.162	0.249	0.258	0	1.028	0.536	0.815	1.054	0.663	1.333
ZmWRKY27	2.13	1.217	1.466	0.727	1.295	1.135	2.034	2.628	2.6	1.369	1.875	3.893	0.526	0.772	1.122
ZmWRKY31	0.075	0	0	0.143	0.164	0.084	0.128	0.066	0.148	0.076	0.138	0.084	0.078	0.114	0.076
ZmWRKY39	0.189	2.077	7.723	3.047	12.518	4.617	1.289	0.5	0.744	1.139	0.173	0.211	0.778	1.142	0.766
ZmWRKY40	7.982	8.066	6.359	5.947	5.493	7.753	6.014	6.72	5.05	4.722	7.252	5.162	8.288	6.999	10.248
ZmWRKY42	1.254	1.216	0.952	62.81	61.975	65.586	27.978	118.177	53.503	79.16	41.721	42.161	51.844	33.653	50.118
ZmWRKY46	0.202	0.667	0.87	6.814	7.8	7.078	5.952	21.049	8.666	25.197	17.906	18.38	25.1	13.149	12.195
ZmWRKY50	0.071	0.026	0.128	0.023	0	0.106	0.02	0.042	0.023	0.024	0	0	0	0	0.024
ZmWRKY59	20.95	20.525	13.758	9.395	12.323	9.509	8.621	3.638	9.243	3.833	4.352	4.37	4.248	6.392	6.793
ZmWRKY64	0.32	0	0	0	0	0	0.091	0	0	0	0	0	0	0.161	0
ZmWRKY71	27.218	45.23	92.257	13.118	30.645	19.601	14.572	6.046	7.416	10.952	7.733	10.777	6.019	6.797	8.2
ZmWRKY75	0.118	0	0	0	0	0.656	0.101	0.208	0.116	0	0.108	0	0.243	0	0.359
ZmWRKY76	6.53	9.662	9.079	22.537	34.401	17.203	17.884	26.316	24.163	23.424	20.751	15.909	22.577	29.199	33.06
ZmWRKY77	0.14	0.924	0.452	4.451	4.411	5.133	3.105	7.348	4.896	4.22	4.368	3.825	5.119	4.552	6.527
ZmWRKY79	2.479	1.929	0.666	0.098	0	0.115	0.088	0.091	0	0	0	0.115	0	0	0
ZmWRKY90	0	0	0.536	2.008	5.545	2.904	2.549	7.247	3.433	10.131	5.14	9.718	13.463	6.964	8.201
ZmWRKY95	6.006	10.69	25.696	20.957	58.152	27.333	17.609	9.844	7.093	12.902	6.607	10.706	21.754	21.049	23.352
ZmWRKY99	0	0	0.132	0.116	0	0.136	0	0.216	0	0	0	0	0	0	0.249
ZmWRKY100	5.086	14.977	23.839	7.138	28.709	8.581	4.855	1.614	1.201	6.127	1.678	2.493	4.606	7.684	7.622
ZmWRKY103	1.384	1.342	0.788	1.081	1.325	1.265	2.082	1.363	1.602	2.206	2.612	1.814	1.843	0.615	1.978
ZmWRKY105	1.905	1.744	2.097	1.333	1.575	1.309	1.43	1.559	0.759	0.364	1.164	1.011	1.867	1.781	2.113
ZmWRKY106	6.245	7.498	7.092	5.396	6.041	6.373	4.657	1.509	4.634	1.668	1.616	0.842	2.928	3.614	3.417
ZmWRKY112	0	0	0	0.106	0.121	0	0.095	0.295	0	0.112	0.102	0	0.23	0	0.452
ZmWRKY4	3.449	2.659	2.472	3.615	3.941	2.754	3.559	4.373	4.05	4.009	4.16	4.045	3.3	3.474	3.554
ZmWRKY6	6.288	5.817	6.621	7.827	9.008	7.172	6.465	8.569	8.571	8.092	7.864	7.656	7.338	6.464	6.674
ZmWRKY8	1.672	0.942	1.751	0.691	0.977	0.856	0.658	1.02	0.928	1.291	1.179	1.194	0.97	1.295	1.128
ZmWRKY12	33.915	51.497	82.162	53.04	49.471	54.902	39.447	55.936	51.922	53.435	53.976	50.515	66.529	62.8	48.532
ZmWRKY16	12.447	19.63	31.677	15.495	23.254	21.524	19.919	33.428	21.583	24.31	24.838	22.642	39.384	37.991	34.552
ZmWRKY29	7.475	6.968	6.772	10.632	9.619	7.692	10.094	11.954	8.266	9.739	10.548	9.265	8.903	8.755	10.078
ZmWRKY48	9.269	16.782	28.35	4.209	6.377	6.811	4.228	4.602	5.782	6.684	4.787	7.564	10.882	16.172	6.874
ZmWRKY58	0.71	0.603	0.416	3.182	1.997	1.469	2.118	4.806	3.303	3.207	2.574	3.2	5.446	5.167	5.424
ZmWRKY60	2.984	3.199	7.785	4.486	7.031	6.14	3.97	6.157	4.083	5.37	2.936	3.852	5.842	4.618	3.648
ZmWRKY63	2.889	5.128	7.646	1.054	2.292	2.22	0.568	0.783	1.094	0.892	0.509	0.619	1.144	2.182	0.338
ZmWRKY124	34.04	72.264	78.714	25.457	33.605	34.364	22.445	17.32	24.905	17.28	19.901	22.184	31.857	29.691	18.6
ZmWRKY128	14.282	17.744	18.666	16.907	21.482	19.481	15.913	16.124	14.975	14.151	14.719	13.209	20.653	25.102	22.024
ZmWRKY3	0	0	0	0	0	0	0	0	0	0	0	0	0	0	0
ZmWRKY11	1.247	0.914	0.089	0.552	0.993	1.108	1.984	1.392	0.982	1.085	2.058	2.779	1.711	2.638	1.684
ZmWRKY13	0	0	0	0	0	0	0	0	0	0	0	0	0	0	0
ZmWRKY37	17.585	17.224	16.168	31.086	25.308	26.057	26.79	41.233	32.108	37.225	33.409	34.222	22.928	22.359	26.831
ZmWRKY38	4.949	5.271	6.549	7.87	9.588	8.114	7.269	4.63	6.22	3.975	3.7	2.969	4.31	4.486	3.932
ZmWRKY43	0.899	0.987	1.352	0.937	0.878	1.496	0.536	1.346	0.973	1.263	0.247	0.4	1.295	0.815	0.819
ZmWRKY51	0.055	0.962	0.059	0.83	0.831	1.943	1.818	2.121	2.746	1.263	2.006	1.219	0.732	0.826	2.382
ZmWRKY56	3.793	5.418	2.039	6.258	5.435	6.821	5.625	7.955	7.466	7.844	5.772	4.564	4.371	4.355	6.606
ZmWRKY62	3.143	2.693	4.324	4.708	2.388	3.419	3.696	6.37	4.701	7.004	4.955	4.342	6.338	5.127	6.046
ZmWRKY65	0.052	0.23	0	1.094	0.057	1.979	1.251	6.007	2.632	4.264	2.259	3.096	2.428	0.792	2.602
ZmWRKY70	0	0.175	0	0	0	0	0	0	0	0.16	0	0	0	0	0
ZmWRKY89	0.453	0.299	0.584	0.515	0.885	0.402	0.232	0.958	0.357	0.637	0.748	0.404	0.839	1.095	1.376
ZmWRKY94	2.29	3.291	2.557	4.093	10.04	6.649	5.03	6.986	2.947	3.625	3.795	3.141	7.523	3.859	3.746
ZmWRKY102	0.298	0.545	7.472	1.13	0.431	1.323	0.085	0.437	0.293	0.199	0.455	0.111	0.307	0.75	0.402
ZmWRKY111	9.736	11.84	16.157	4.392	6.362	4.827	7.17	8.08	8.931	9.015	8.059	8.004	8.754	12.423	8.614
ZmWRKY127	0	0	0	0	0	0	0	0	0	0	0	0	0	0	0
ZmWRKY1	8.749	10.025	15.72	53.923	50.605	38.43	30.893	58.706	48.71	36.261	27.841	31.75	50.289	45.504	42.903
ZmWRKY5	8.4	33.62	163.829	2.731	7.164	2.264	3.273	0.952	1.89	1.084	0.88	1.337	3.704	5.438	3.767
ZmWRKY17	0	0	0	0.293	0.893	0.228	0.175	0	0	0	0	0	0	0	0
ZmWRKY18	0	0	0	0.082	0.75	0.287	0	0	0	0	0	0	0.178	0	0
ZmWRKY19	25.387	85.858	233.821	25.219	59.293	28.181	20.796	10.169	18.388	16.329	18.739	24.49	39.471	61.1	29.046
ZmWRKY33	0.338	2.848	10.297	1.175	0.856	1.501	1.057	0.497	1.22	1.018	0.826	1.004	3.595	1.192	0.799
ZmWRKY34	11.568	15.168	64.67	4.973	14.148	6.592	4.536	2.107	2.353	1.006	2.262	1.203	2.46	3.845	2.109
ZmWRKY35	0	0	0	0.102	0	0	0	0	0	0	0	0	0	0	0
ZmWRKY36	0	0	0	0.103	0.118	0	0	0.096	0	0	0	0.242	0	0.164	0
ZmWRKY41	11.809	11.271	25.262	0.226	1.942	1.854	0.712	0	0.822	0.479	0.109	0	0.491	1.261	0.242
ZmWRKY44	0.221	0	0.476	11.758	9.735	9.832	6.039	10.244	10.133	7.447	10.961	9.005	17.773	18.733	16.031
ZmWRKY45	0.157	0.173	0.507	0	0.171	0	0.268	0	0.619	0	0	0	0	0	0
ZmWRKY49	6.492	14.816	68.185	13.851	15.857	16.908	7.449	5.831	4.669	4.888	4.464	5.008	10.279	12.072	4.425
ZmWRKY52	0.962	8.337	37.456	0.405	1.16	1.068	0.182	0.188	0.105	0	0	0	0	0	0
ZmWRKY53	6.827	7.148	6.562	5.407	9.852	8.648	5.134	9.838	6.482	8.708	7.289	6.443	15.621	15.531	16.022
ZmWRKY54	0	0	0	0.124	0	0.145	0.112	0.115	0.129	0.263	0.24	0	0.135	0	0.265
ZmWRKY68	0	0	0	0	0.237	0.242	0	0	0	0	0	0	0.112	0	0.111
ZmWRKY72	0	0	0	0	0	0	0	0	0	0	0	0.109	0.101	0	0
ZmWRKY80	17.757	43.489	121.942	22.424	30.805	23.119	11.811	17.55	17.394	22.741	25.634	26.164	27.922	23.943	23.106
ZmWRKY81	19.758	81.693	256.626	30.046	26.691	29.975	11.29	16.187	17.285	13.371	15.765	22.667	28.842	29.518	18.748
ZmWRKY85	0	0	0	0.322	0	0	0	0	0	0	0	0.378	0	0	0
ZmWRKY87	2.466	5.081	7.871	5.481	10.207	5.304	4.204	3.532	4.779	3.637	3.321	2.576	2.3	1.281	1.327
ZmWRKY93	2.197	4.139	7.987	2.778	10.223	2.207	3.3	1.66	2.06	1.366	1.151	0.933	2.154	3.478	2.755
ZmWRKY97	7.232	4.194	9.287	0.381	2.181	0.557	1.37	0.266	0.297	0	0.092	0	0	0	0
ZmWRKY98	1.353	1.381	2.805	2.291	1.993	1.931	0.906	0.426	0.666	0.194	0.354	0.431	0.597	0.292	0.685
ZmWRKY104	39.782	33.295	26.48	0.168	5.963	5.311	3.096	0.078	1.657	0	0.081	0.099	2.735	2.409	2.243
ZmWRKY108	0.577	3.013	22.655	1.232	1.097	2.243	0.738	1.145	1.705	0.435	0.926	0.965	3.565	2.399	2.338
ZmWRKY109	0	0	0	0.108	0.124	0.126	0	0.1	0	0	0	0	0.117	0	0.115
ZmWRKY110	0	0	0	0	0	0.472	0.121	0.375	0.14	0.569	1.04	0.316	0.292	0	0.287
ZmWRKY113	0.808	1.109	2.171	1.436	3.835	5.267	2.409	2.491	0.994	2.027	0.925	1.687	2.078	4.423	0.818
ZmWRKY117	0.987	1.355	3.049	0.819	5.087	2.19	0.841	0.109	0.85	0.248	0.113	0	0.127	0.559	0
ZmWRKY118	56.167	52.803	49.136	21.955	41.923	28.011	27.239	7.519	15.133	8.323	7.932	8.398	16.164	14.302	12.669
ZmWRKY119	26.569	21.577	60.334	103.237	116.827	102.155	67.61	37.92	99.383	22.13	38.123	34.322	46.856	20.36	45.911
ZmWRKY120	5.245	10.196	4.048	0.383	2.482	0.597	0.917	0.119	0.397	0.27	0.37	0.45	9.826	10.362	8.171
ZmWRKY121	108.1	75.543	207.246	70.147	111.766	65.563	32.748	12.771	28.857	10.742	9.191	8.261	10.925	9.674	10.323
ZmWRKY122	122.424	104.427	246.739	88.442	123.473	73.232	35.764	19.528	32.008	12.18	10.504	16.335	18.295	12.347	17.746
