# Supplementary material for: Genome-Wide Analysis of WRKY Gene Family and the Dynamic Responses of Key WRKY Genes Involved in Ostrinia furnacalis Attack in Zea mays
Source: Int J Mol Sci. 2021 Dec 2;22(23):13045. doi: 10.3390/ijms222313045 (PMC8657575; doi:10.3390/ijms222313045)
Supplement: Supplementary file 1 [file ijms-22-13045-s001.zip › ijms-1475052-supplementary/Supplementary Table S7.xlsx]

## Sheet: Sheet1
Table S7. Transcriptional regulation prediction of ZmWRKY genes
TF_geneid	TF_genename	Target_geneid	Cor	Cor_pvalue	Start	End	Strand	P-value	Sequence
Zm00001d049173	ZmWRKY46	Zm00001d023994	0.8974	5.71967e-06	605	617	-	4.71e-06	TATAGTCAACGGA
Zm00001d017712	ZmWRKY65	Zm00001d023994	0.838617	9.37077e-05	605	617	-	5.25e-06	TATAGTCAACGGA
Zm00001d018656	ZmWRKY79	Zm00001d034635	-0.647647	0.00904045	842	851	-	1.05e-06	AAAGTCAACG
Zm00001d049173	ZmWRKY46	Zm00001d034635	0.72481	0.00223594	840	852	-	1.34e-06	CAAAGTCAACGGG
Zm00001d017712	ZmWRKY65	Zm00001d034635	0.71108	0.0029575	840	852	-	1.09e-06	CAAAGTCAACGGG
Zm00001d044162	ZmWRKY42	Zm00001d019251	-0.719141	0.00251438	163	175	+	6.75e-06	TTTTTTGACTTTG
Zm00001d044162	ZmWRKY42	Zm00001d029359	0.747969	0.00134283	668	680	+	3.37e-06	GATTTTGACTTTT
Zm00001d037607	ZmWRKY71	Zm00001d034635	-0.75335	0.00118379	842	854	+	4.69e-06	CGTTGACTTTGAT
Zm00001d039032	ZmWRKY77	Zm00001d034635	0.729147	0.00204002	842	852	-	1.15e-06	CAAAGTCAACG
Zm00001d044162	ZmWRKY42	Zm00001d012674	0.839864	8.93858e-05	54	66	-	2.23e-06	TTTTTTGACTTTT
Zm00001d037607	ZmWRKY71	Zm00001d012674	-0.746801	0.00137955	52	64	-	2.4e-06	TTTTGACTTTTGG
Zm00001d039032	ZmWRKY77	Zm00001d012674	0.839924	8.91816e-05	54	64	+	2.61e-06	AAAAGTCAAAA
Zm00001d037607	ZmWRKY71	Zm00001d002000	-0.754606	0.00114896	301	313	-	1.33e-06	ATTTGACTTTTAT
Zm00001d039032	ZmWRKY77	Zm00001d002000	0.659678	0.00745611	303	313	+	4.07e-06	AAAAGTCAAAT
Zm00001d039032	ZmWRKY77	Zm00001d031449	0.740805	0.00158089	243	253	-	9e-07	AAAAGTCAAAG
