# Supplementary material for: Genome-Wide Analysis of WRKY Gene Family and the Dynamic Responses of Key WRKY Genes Involved in Ostrinia furnacalis Attack in Zea mays
Source: Int J Mol Sci. 2021 Dec 2;22(23):13045. doi: 10.3390/ijms222313045 (PMC8657575; doi:10.3390/ijms222313045)
Supplement: Supplementary file 1 [file ijms-22-13045-s001.zip › ijms-1475052-supplementary/Supplementary Table S8.xlsx]

## Sheet: Sheet1
Table S8. Summary of RNA sequencing and mapping using the v4 maize genome as the reference
sample	total clean reads	GC content (%)	Q20 percentage（%）	Q30 percentage（%）	overall_alignment_rate (%)
ACB_0_1	30331474	58.95	95.56	88.93	86.94
ACB_0_2	28706294	59.12	95.51	88.84	85.66
ACB_0_3	28184736	58.27	95.42	88.64	87.75
ACB_2_1	29113300	57.58	95.71	89.24	87.11
ACB_2_2	27505974	58.03	95.5	88.79	88.93
ACB_2_3	25275864	57.92	95.47	88.7	88.02
ACB_4_1	31596914	57.95	95.45	88.68	88.72
ACB_4_2	32682012	58.2	94.31	88.41	87.91
ACB_4_3	26648388	57.91	95.64	89.05	88.31
ACB_12_1	25796920	57.57	95.03	87.81	88
ACB_12_2	27710430	57.83	95.4	88.61	88.49
ACB_12_3	25070510	57.32	95.44	88.66	81.87
ACB_24_1	2897664	58.11	95.99	89.77	87.91
ACB_24_2	17278916	58.17	95.21	88.18	87.47
ACB_24_3	27211786	58.18	95.55	88.87	87.42
