# Supplementary material for: Genome-Wide Analysis of WRKY Gene Family and the Dynamic Responses of Key WRKY Genes Involved in Ostrinia furnacalis Attack in Zea mays
Source: Int J Mol Sci. 2021 Dec 2;22(23):13045. doi: 10.3390/ijms222313045 (PMC8657575; doi:10.3390/ijms222313045)
Supplement: Supplementary file 1 [file ijms-22-13045-s001.zip › ijms-1475052-supplementary/Supplementary Table S9.xlsx]

## Sheet: Sheet1
Table S9. Primer sequences and amplification efficiency for six target genes and one reference genes
Gene name	Forward primer (5′- 3′)	Reverse primer (5′- 3′)	Amplification efficiency (%)
Actin	TACCATGTTCCCTGGGATTG	GTGGCGCAATCACTTTAACC	95.42
ZmWRKY42	GAACTCGTCGGTGTCTCTCT	CAGCCTTCTTCTTGGATTTG	97.4
ZmWRKY46	GCCGTCAAGAACAACAAGT	CATCTGGGTGAGTATGTGCTC	94.81
ZmWRKY65	CAGTGAAAGAGGAGGCGAT	AGGTCAGCGAAGAAGTCATC	99.12
ZmWRKY77	CAACTCCTGCTGCTGCTGCTAG	GCTGTGAACGAAGGGTGGGAAC	97.75
ZmWRKY115	GGCAGAAGGTGACCAAGGACAAC	CTTCTTCTTCACCGGGCACGAC	96.8
ZmWRKY71	GCTGTCTTCACTTCCTACACC	CGGCGATGAGTAATCCAA	95.62
